# Supplementary material for: Valorisation of Side Stream Products through Green Approaches: The Rapeseed Meal Case
Source: Foods. 2023 Sep 1;12(17):3286. doi: 10.3390/foods12173286 (PMC10486371; doi:10.3390/foods12173286)
Supplement: Supplementary file 1 [file foods-12-03286-s001.zip]

Archive with 1 entries (1 files):
- foods-2538979-supplementary.pdf
